# Supplementary material for: Epigenetic processes involved in response to pesticide exposure in human populations: a systematic review and meta-analysis
Source: Environ Epigenet. 2024 Apr 20;10(1):dvae005. doi: 10.1093/eep/dvae005 (PMC11110075; doi:10.1093/eep/dvae005)
Supplement: dvae005_Supp [file dvae005_supp.zip]

Archive with 1 entries (1 files):
- Supplementary Material - BVS Strategy.docx
